# Supplementary material for: Yield of tumor samples with a large guide-sheath in endobronchial ultrasound transbronchial biopsy for non-small cell lung cancer: A prospective study
Source: PLoS One. 2021 Oct 29;16(10):e0259236. doi: 10.1371/journal.pone.0259236 (PMC8555788; doi:10.1371/journal.pone.0259236)
Supplement: S1 Table — (XLSX) [file pone.0259236.s001.xlsx]

## Sheet: prospective data
id	sex	age	smoking	size	location	lobe	Lesion location	Bronchus sign	Characteristics	VBN	VBN bronchial number	BF visible bronchi	inserted large GS	large EBUS findings	BF change	small GS bronchial number	inserted small GS	small EBUS findings	biopsy number	sample number	count slide 1	count slide 2	count slide 3	count slide 4	count slide 5	total cell	average count	maximum count	proportion slide 1	proportion slide 2	proportion slide 3	proportion slide 4	proportion slide 5	m proportion	maximum proportion	size slide 1	size slide 2	size slide 3	size slide 4	size slide 5	average size	maximum size	PD-L1evaluability	additional TBB	TBB pathology	diagnostic method	final diagnosis	complication
1	male	77	never	28	ltB4b	L upper	Peripheral	present	solid	ltB4bⅱ	4	4	ltB4bⅱ	within	unchanged				5	5	3350	2850	550	125	2500	9375	1875	3350	70	70	30	20	50	50	70	1.416	1.554	2.179	1.447	2.394	1.798	2.394	evaluable	NO	LCNEC	GSTBB	NSCLC	NO
2	male	61	former	45	ltB1+2c	L upper	Intermediate	present	solid	ltB1+2c	3	3	ltB1+2c	within	unchanged				6	5	800	550	1500	1200	175	4225	845	1500	20	15	30	20	5	20	30	2.228	1.603	2.409	2.855	0.403	1.9	2.855	evaluable	NO	adeno	GSTBB	NSCLC	NO
3	male	72	current	29	rtB9a	R lower	Peripheral	present	solid	rtB9aⅰ	4	4	rtB9aⅱ	invisible	changed	4	rtB9aⅰ	within	8	8																									SCLC	GSTBB	SCLC	NO
4	female	79	never	18	rtB4b	R middle	Peripheral	present	solid	rtB4b	3	3	rtB4b	within	unchanged				7	7	850	0	250	0	0	1100	220	850	10	0	10	0	0	0	10	0.53	0.43	0.967	0.842	2.018	0.957	2.018	evaluable	NO	adeno	GSTBB	NSCLC	NO
5	male	82	never	38	ltB9a	L lower	Intermediate	present	solid	ltB9aⅰ	4	3	ltB9a	within	unchanged				5	5	2600	1900	1400	50	50	6000	1200	2600	40	30	60	40	40	40	60	2.211	2.595	1.548	2.208	0.371	1.786	2.595	evaluable	NO	adeno	GSTBB	NSCLC	NO
6	male	76	former	14	ltB1+2c	L upper	Peripheral	Absent	solid	ltB1+2cⅰα	5	3	ltB1+2c	invisible	changed	4	ltB1+2cⅰ	adjacent to	5	5																									adeno	GSTBB	NSCLC	lung abscess
7	female	84	never	12	ltB1+2a	L upper	Intermediate	present	solid	ltB1+2aⅱ	4	3	ltB1+2a	not inserte	changed	4	ltB1+2aⅱ	within	5	5																									atypical	op	NSCLC	NO
8	male	69	former	21	ltB1+2b	L upper	Peripheral	present	mixed	ltB1+2bⅱ	4	4	ltB1+2bⅱ	invisible	changed	4	ltB1+2bⅱ	within	5	5																									atypical	op	inflammatory change	NO
9	male	75	former	34	rtB10a	R lower	Peripheral	present	solid	rtB10aⅱ	4	3	rtB10a	within	unchanged				5	5	1050	275	200	3200	400	5125	1025	3200	40	10	5	50	10	10	50	1.538	1.289	2.03	5.635	1.944	2.487	5.635	evaluable	NO	adeno	GSTBB	NSCLC	NO
10	male	67	current	22	rtB1b	R upper	Peripheral	present	solid	rtB1bⅱβ	5	3	rtB1b	within	unchanged				9	7	1575	100	100	0	0	1775	355	1575	30	10	5	0	0	5	30	1.501	1.479	1.036	0.088	0.527	0.926	1.501	evaluable	NO	Sq	GSTBB	NSCLC	NO
11	male	72	former	29	rtB3a	R upper	Peripheral	present	solid	rtB3aⅰα	5	4	rtB3aⅰ	within	unchanged				6	6	1050	1450	450	450	1450	4850	970	1450	20	20	10	5	40	20	40	1.402	0.927	0.943	1.042	0.886	1.04	1.402	evaluable	NO	adeno	GSTBB	NSCLC	NO
12	male	64	former	47	rtB2a	R upper	Central	present	solid	rtB2aⅰβ	5	3	rtB2a	invisible	changed	5	rtB2aⅰβ	within	6	6																									Sq	GSTBB	NSCLC	NO
14	male	77	former	29	rtB1b	R upper	Peripheral	present	solid	rtB1bⅰα	5	4	rtB1bⅰ	within	unchanged				5	5	100	1500	700	2300	700	5300	1060	2300	1	30	20	70	70	30	70	1.305	1.602	2.138	4.038	1.14	2.045	4.038	evaluable	NO	NOS	GSTBB	NSCLC	NO
15	male	84	former	18	ltB1+2a	L upper	Peripheral	present	solid	ltB1+2aⅰαy	6	4	ltB1+2aⅰ	invisible	changed	5	ltB1+2aⅰ*	within	3	3																									undianosed	BF cytrogy	NSCLC	NO
16	male	72	never	57	rtB9b	R lower	Peripheral	present	solid	rtB9b	3	2	rtB9	within	unchanged				5	5	1350	2150	700	1650	1950	7800	1560	2150	10	40	10	10	40	10	40	1.656	2.468	1.447	2.368	1.355	1.859	9.294	evaluable	NO	adeno	GSTBB	NSCLC	NO
17	female	68	never	15	rtB6a	R lower	Peripheral	present	solid	rtB6aⅱα	5	4	rtB6aⅱ	invisible	changed	4	rtB6aⅱ	invisible	0	0																									undianosed	NA	lost follow	NO
18	female	80	never	16	ltB5a	L upper	Peripheral	Absent	solid	ltB5aⅰα	5	3	ltB5a	invisible	changed	NA		NA	0	0																									undianosed	NA	NA	arortic dissection
19	male	71	former	52	rtB1b	R upper	Central	present	solid	rtB1bⅰβ	5	3	rtB1b	within	unchanged				7	7																									SCLC	GSTBB	SCLC	NO
20	male	68	current	64	rtB1b	R upper	Peripheral	present	solid	rtB1bⅱ	4	3	rtB1b	within	unchanged				7	7																									undianosed	CTNB	NSCLC	NO
21	male	71	former	28	ltB3b	L upper	Peripheral	present	solid	ltB3bⅱαx	6	4	ltB3bⅱ	adjacent to	unchanged				7	5																									undianosed	CTNB	NSCLC	NO
22	male	68	former	20	rtB9b	R lower	Peripheral	present	solid	rtB9bⅰβｙ	6	4	rtB9bⅰ	within	unchanged				6	6	0	0	0	425	950	1375	275	950	0	0	0	10	15	0	15	0.648	0.495	1.487	0.887	2.183	1.14	2.183	evaluable	NO	adeno	GSTBB	NSCLC	NO
23	male	77	former	78	ltB1+2a	L upper	Central	present	solid	ltB1+2a	3	2	ltB1+2	within	unchanged				6	6	750	150	100	600	1300	2900	580	1300	10	5	5	10	40	10	40	2.027	0.897	1.278	0.669	2.819	1.538	2.819	evaluable	NO	Sq	GSTBB	NSCLC	NO
24	male	72	former	29	ltB6b	L lower	Peripheral	present	solid	ltB6bⅱ	4	3	ltB6b	within	unchanged				6	6	850	1550	1900	2050	1100	7450	1490	2050	10	40	20	30	30	30	40	2.564	0.916	3.182	2.016	1.923	2.12	3.182	evaluable	NO	adeno	GSTBB	NSCLC	NO
25	male	76	former	26	rtB4b	R middle	Peripheral	present	mixed	rtB4bⅰβ	5	2	rtB4	within	unchanged				6	6	400	0	425	100	900	1825	365	900	10	0	10	5	10	10	10	1.016	0.17	0.736	0.482	7.948	2.071	7.948	evaluable	NO	adeno	GSTBB	NSCLC	NO
26	male	69	current	70	ltB3c	L upper	Peripheral	present	solid	ltB3cⅰβ	5	3	ltB3c	adjacent to	changed	4	ltB3cⅰ	within	6	6																									adeno	GSTBB	NSCLC	NO
27	male	81	former	21	ltB6c	L lower	Intermediate	present	solid	ltB6c	3	3	ltB6c	within	unchanged				6	6	1300	50	50	50	50	1500	300	1300	30	5	10	5	5	5	30	1.927	0.02	0.432	0.006	1.149	0.707	1.927	evaluable	NO	adeno	GSTBB	NSCLC	NO
28	male	78	former	36	rtB9b	R lower	Peripheral	present	solid	rtB9bⅰ	4	2	rtB9	within	unchanged				5	5																									SCLC	GSTBB	SCLC	NO
29	male	78	former	53	rtB1b	R upper	Central	present	solid	rtB1bⅰα	5	3	rtB1b	within	unchanged				5	5																									undianosed	CTNB	mesothelioma	NO
30	female	71	never	21	rtB5b	R middle	Intermediate	present	solid	rtB5bⅰβ	5	3	rtB5b	invisible	changed	4	rtB5bⅰ	invisible	0	0																									undianosed	TBNA	NSCLC	NO
31	male	71	current	28	rtB2b	R upper	Peripheral	present	solid	rtB2bⅰβ	5	4	rtB2bⅰ	invisible	changed	5	rtB2bⅰβ	within	4	4																									adeno	GSTBB	NSCLC	NO
32	male	69	current	54	ltB3c	L upper	Central	present	solid	ltB3b+c	3	3	ltB3c	within	unchanged				6	6																									undianosed	op	NSCLC	NO
33	female	77	current	65	rtB6b	R lower	Peripheral	present	solid	rtB6bⅰαx	6	3	rtB6b	adjacent to	changed	4	rtB6bⅰ	adjacent to	4	4																									undianosed	op	NSCLC	NO
34	male	62	former	35	rtB2a	L upper	Peripheral	present	solid	rtB2aⅱ	4	3	rtB2a	invisible	changed	4	rtB2aⅱ	within	6	6																									NOS	GSTBB	NSCLC	NO
35	male	70	former	29	rtB6c	R lower	Peripheral	present	solid	rtB6cⅱ	4	3	rtB6c	within	unchanged				6	6	0	0	0	0	150	150	30	150	0	0	0	0	5	0	5	0.687	0.579	0.619	0.857	2.552	1.059	2.552	evaluable	NO	adeno	GSTBB	NSCLC	NO
36	male	74	current	25	ltB4a	L upper	Peripheral	present	solid	rtB4aⅰ	4	3	ltB4a	within	unchanged				5	5	0	300	2200	2600	250	5350	1070	2600	0	5	10	30	5	5	30	0.19	2.723	3.623	2.098	0.947	1.916	3.623	evaluable	NO	Sq	GSTBB	NSCLC	NO
37	male	71	current	35	ltB6a	L lower	Peripheral	present	solid	ltB6aⅰβ	5	4	ltB6aⅰ	adjacent to	unchanged				8	8																									undianosed	op	NSCLC	NO
38	male	71	former	60	ltB10b	L lower	Peripheral	present	solid	ltB10bⅱ	4	3	ltB10b	within	unchanged				4	4	225	400	400	100	NA	1125	281	400	30	10	10	10	NA	10	30	2.759	3.034	4.585	6.079	NA	4.114	6.079	evaluable	NO	Sq	GSTBB	NSCLC	NO
39	male	78	former	36	rtB6b	R lower	Peripheral	present	solid	rtB6bⅰβ	5	4	rtB6bⅰ	invisible	changed	4	rtB6bⅰ	adjacent to	5	5																									SCLC	GSTBB	SCLC	NO
40	male	79	former	66	rtB9a	R lower	Peripheral	present	solid	rtB9aⅰ	4	3	rtB9a	within	unchanged				2	2	950	900	NA	NA	NA	1850	925	950	30	60	NA	NA	NA	45	60	1.845	0.962	NA	NA	NA	1.403	1.845	evaluable	NO	Sq	GSTBB	NSCLC	NO
41	female	77	former	40	rtB9a	R lower	Peripheral	present	solid	rtB9a	4	3	rtB9a	within	unchanged				5	5	125	250	350	275	50	1050	210	350	5	20	20	5	5	5	20	1.57	0.688	1.093	0.945	0.141783	0.8875	1.57	evaluable	NO	Sq	GSTBB	NSCLC	NO
42	female	54	former	24	ltB9a	L lower	Intermediate	present	mixed	ltB9aⅰα	5	3	ltB9a	within	unchanged				6	6																									undianosed	op	NSCLC	NO
43	male	58	former	29	rtB1a	R upper	Peripheral	present	solid	rtB1aⅱαx	6	4	rtB1aⅱ	within	unchanged				5	5	200	700	1300	3250	1050	6500	1300	3250	20	30	30	40	10	30	40	2.964	1.646	3.367	3.843	5.039	3.372	5.039	evaluable	NO	adeno	GSTBB	NSCLC	NO
44	male	66	former	39	rtB3a	R upper	Peripheral	present	solid	rtB3aⅰ	4	3	rtB3a	within	unchanged				6	6	2350	150	2800	1550	1200	8050	1610	2800	10	10	20	20	30	20	30	4.06	3.496	2.137	4.599	3.273	3.513	4.599	evaluable	NO	Sq	GSTBB	NSCLC	NO
45	male	78	former	73	ltB5a	L upper	Peripheral	present	solid	ltB5aⅰ	4	2	ltB5	invisible	changed	3	ltB5a	invisible	2	2																									undianosed	op	NSCLC	NO
46	female	73	former	21	rtB1a	R upper	Peripheral	present	solid	rtB1aⅰβ	5	4	rtB1aⅰ	within	unchanged				7	7	0	1100	1300	1400	475	4275	1068.75	1400	0	10	20	10	10	10	20	0.02	0.914	0.918	0.559	1.213	0.725	1.213	evaluable	NO	adeno	GSTBB	NSCLC	NO
47	male	68	former	31	rtB1b	R upper	Peripheral	present	solid	rtB1bⅱβ	5	4	rtB1bⅱ	within	unchanged				10	10	50	0	0	0	0	50	10	50	1	0	0	0	0		1	0.031	0.147	0.702	0.222	0.382	0.297	0.702	not submitted	NO	atypical	op	NSCLC	NO
48	male	66	former	17	rtB3a	R upper	Peripheral	present	solid	rtB3aⅱβ	5	3	rtB3a	invisible	changed	4	rtB3aⅱ	invisible	3	0																									undianosed	op	NSCLC	NO
49	male	78	former	45	rtB10b	R lower	Peripheral	present	solid	rtB10bⅱ	4	3	rtB10b	invisible	changed	3	rtB10b	invisible	0	0																									undianosed	TBNA	SCLC	NO
50	female	71	current	14	rtB6b	R lower	Peripheral	present	solid	rtB6bⅱαyx	7	3	rtB6b	within	unchanged				10	10	175	150	50	0	100	475	95	175	5	5	5	0	1	5	5	0.946	1.319	0.351	0.425	1.304	0.869	1.319	evaluable	NO	adeno	GSTBB	NSCLC	NO
51	male	57	former	13	rtB2a	R upper	Peripheral	Absent	solid	rtB2aⅱβ	5	3	rtB2a	invisible	changed	4	rtB2aⅱ	adjacent to	2	2																									undianosed	f/u	follow	NO
52	male	67	former	41	rtB1b	R upper	Peripheral	present	solid	rtB1bⅰβ	5	3	rtB1b	adjacent to	changed	4	rtB1bⅰ	adjacent to	6	6																									undianosed	op	NSCLC	NO
53	male	58	current	31	ltB4a	L upper	Peripheral	present	solid	ltB4aⅰ	4	3	ltB4a	adjacent to	unchanged				5	5																									undianosed	CTNB	inflammatory change	NO
54	male	70	former	23	ltB10b	L lower	Intermediate	present	mixed	ltB10bⅱαx	6	4	ltB10bⅱ	invisible	changed	5	ltB10bⅱα	invisible	0	0																									adeno	GSTBB	NSCLC	NO
55	male	62	former	51	rtB2a	R upper	Peripheral	present	solid	rtB2aⅱ	4	2	rtB2	within	unchanged				6	6	450	400	750	1800	450	3850	770	1800	10	5	5	20	10	10	20	1.18	2.143	1.498	2.057	2.234	1.822	2.234	evaluable	NO	adeno	GSTBB	NSCLC	NO
56	female	79	never	9	ltB1+2a	L upper	Intermediate	present	solid	ltB1+2aⅰβ	5	2	ltB1+2	invisible	changed	4	ltB1+2aⅰ	invisible	0	0																									undianosed	f/u	follow	NO
57	male	80	never	22	rtB1a	R upper	Central	present	solid	rtB1aⅰα	5	3	rtB1a	invisible	changed	4	rtB1aⅰ	within	7	7																									adeno	GSTBB	adeno	NO
58	female	58	never	32	rtB2a	R upper	Peripheral	present	solid	rtB2aⅱ	4	3	rtB2a	within	unchanged				7	7	125	50	350	50	0	575	115	350	5	5	10	5	0	5	10	1.248	1.046	1.523	0.358	0.365	0.908	1.523	evaluable	NO	NOS	GSTBB	NSCLC	NO
59	male	62	former	49	rtB9b	R lower	Peripheral	present	solid	rtB9bⅰα	5	4	rtB9bⅰ	within	unchanged				6	6	450	100	325	600	100	1575	315	600	10	5	5	10	5	5	10	3.589	1.361	3.535	3.471	3.826	3.156	3.826	evaluable	NO	Sq	GSTBB	NSCLC	NO
60	male	79	never	26	ltB1+2c	L upper	Peripheral	present	solid	ltB1+2c	3	3	ltB1+2c	adjacent to	unchanged				7	7																									undianosed	BF cytrogy	NSCLC	NO
61	female	77	never	16	ltB8a	L lower	Peripheral	present	mixed	ltB8aⅱα	5	3	ltB8a	invisible	changed	4	ltB8aⅱ	within	5	5																									undianosed	NA	lost follow	NO
62	male	58	current	30	rtB6a	R lower	Peripheral	present	solid	rtB6aⅱβ	5	4	rtB6aⅱ	within	unchanged				8	7																									OP	GSTBB	OP	NO
63	male	77	current	31	ltB8a	L lower	Intermediate	present	solid	ltB8aⅱ	4	4	ltB8aⅱ	adjacent to	unchanged				6	6																									SCLC	GSTBB	SCLC	NO
64	male	77	current	42	rtB2b	R upper	Intermediate	present	solid	rtB2bⅱ	4	3	rtB2b	within	unchanged				8	8	900	375	450	850	900	3475	695	900	10	5	10	60	50	10	60	1.431	1.518	1.87	0.642	1.09	1.31	1.87	evaluable	NO	adeno	GSTBB	NSCLC	NO
65	male	78	never	16	ltB1+2c	L upper	Intermediate	present	solid	ltB1+2c	3	3	ltB1+2c	within	unchanged				8	8																									undianosed	BF cytrogy	NSCLC	NO
66	male	81	former	20	rtB4b	R middle	Peripheral	present	solid	rtB4bⅰβ	5	3	rtB4b	invisible	changed	4	rtB4bⅰ	adjacent to	11	11																									undianosed	BF cytrogy	NSCLC	NO
67	female	72	never	25	ltB8a	L lower	Peripheral	present	solid	ltB8aⅰ	4	3	ltB8a	invisible	changed	3	ltB8a	adjacent to	8	8																									undianosed	op	NSCLC	NO
68	male	68	former	93	ltB9a	L lower	Peripheral	present	solid	ltB9aⅱ	4	4	ltB9aⅱ	within	unchanged				11	11	0	100	0	1025	325	1450	290	1025	0	30	0	20	40	20	40	1.121	0.864	1.178	2.168	1.536	1.373	2.168	evaluable	NO	adeno	GSTBB	NSCLC	NO
69	male	76	former	32	rtB2b	R upper	Peripheral	present	solid	rtB2bⅰ	4	2	rtB2	within	unchanged				5	5																									undianosed	op	NSCLC	NO
70	male	61	current	57	ltB1+2c	L upper	Peripheral	present	solid	ltB3a	3	2	ltB1+2	invisible	changed	3	ltB1+2c	adjacent to	3	2																									undianosed	BF cytrogy	NSCLC	NO
71	male	61	current	22	rtB3ｂ	R upper	Intermediate	present	solid	rtB3bⅰ	4	3	rtB3b	within	unchanged				5	5	325	0	0	0	0	325	65	325	30	0	0	0	0	0	30	1.83	1.358	8.059	0.796	2.173	2.843	8.059	evaluable	NO	adeno	GSTBB	NSCLC	NO
72	male	78	current	38	ltB*a	L lower	Peripheral	present	mixed	ltB*aⅱ	4	3	ltB*a	within	unchanged				6	6	0	0	150	0	0	150	30	150	0	0	10	0	0	0	10	1.021	0.994	1.2	0.59	1.724	1.106	1.724	evaluable	NO	adeno	GSTBB	NSCLC	NO
73	male	65	former	19	rtB5b	R middle	Peripheral	present	solid	rtB5bⅰαx	6	4	rtB5bⅰ	invisible	changed	5	rtB5bⅰα	within	9	8																									undianosed	op	NSCLC	NO
74	male	59	former	43	ltB6b	L lower	Peripheral	present	solid	ltB6bⅱαxxx	7	4	ltB6bⅱ	invisible	changed	6	ltB6bⅱαx	within	7	7																									adeno	GSTBB	NSCLC	NO
75	male	70	former	14	rtB6b	R lower	Intermediate	present	mixed	rtB6bⅰβxy	7	4	rtB6bⅰ	within	unchanged				10	10	0	0	0	200	850	1050	210	850	0	0	0	5	40	0	40	1.089	0.862	0.589	1.469	1.004	1.003	1.469	evaluable	NO	adeno	GSTBB	NSCLC	NO
76	male	77	former	30	ltB3a	L upper	Peripheral	present	solid	ltB3aⅰαx	6	4	ltB3aⅰ	within	unchanged				6	6	650	250	350	250	150	1650	330	650	10	5	5	5	5	5	10	2.588	1.182	1.524	2.385	1.024	1.74	2.588	evaluable	NO	Sq	GSTBB	NSCLC	NO
77	male	77	former	46	ltB5b	L upper	Peripheral	present	solid	ltB5b	2	2	ltB5	within	unchanged				7	7	1300	0	100	175	0	1575	315	1300	50	0	5	5	0	5	50	1.83	0.178	3.13	1.96	0.15	1.45	3.13	evaluable	NO	Sq	GSTBB	NSCLC	NO
78	male	66	former	19	rtB2b	R upper	Intermediate	present	solid	rtB2bⅰαyx	7	7	rtB2bⅰα	adjacent to	unchanged				7	7	0	400	0	50	0	450	90	400	0	10	0	5	0	0	10	0.881	1.018	1.278	1.485	1.235	1.179	1.485	evaluable	NO	adeno	GSTBB	NSCLC	NO
79	female	70	never	17	rtB2b	R upper	Peripheral	present	solid	rtB2bⅱαy	6	3	rtB2b	invisible	changed	3	rtB2b	invisible	0	0																									undianosed	f/u	follow	NO
80	male	85	former	46	rtB9b	R lower	Peripheral	present	solid	rtB9b	3	3	rtB9b	within	unchanged				6	6	0	4800	1900	2650	0	9350	1870	4800	0	80	60	60	0	60	80	3.314	5.252	2.803	3.504	2.046	3.384	5.252	evaluable	NO	Sq	GSTBB	NSCLC	NO
81	male	81	former	45	ltB1+2c	L upper	Intermediate	present	solid	ltB1+2c	3	3	ltB1+2c	within	unchanged				6	6																									atypical	BF cytrogy	NSCLC	NO
82	male	75	former	18	rtB10c	R lower	Peripheral	present	solid	rtB10cⅱβy	6	6	rtB10cⅱβy	within	unchanged				7	7	0	0	0	0	2250	2250	450	2250	0	0	0	0	30	0	30	0.852	0.851	1.012	1.542	3.235	1.498	3.235	evaluable	NO	Sq	GSTBB	NSCLC	NO
83	male	70	current	17	rtB9a	R lower	Peripheral	present	solid	rtB9aⅱ	4	2	rtB9	invisible	changed	3	rtB9a	invisible	0	0																									undianosed	f/u	follow	NO
84	male	80	former	15	rtB1b	R upper	Peripheral	present	solid	rtB1biβy	6	3	rtB1b	not inserte	changed	6	rtB1bⅰβy	within	0	0																									undianosed	op	NSCLC	NO
85	male	71	former	25	rtB2b	R upper	Peripheral	present	solid	rtB2bⅰβ	5	3	rtB2b	invisible	changed	5	rtB2bⅰβ	within	7	6																									undianosed	GSTBB	NSCLC	NO
86	male	72	former	14	rtB9a	R lower	Peripheral	present	solid	rtB9aⅱβyyy	7	5	rtB9aⅱβ	adjacent to	unchanged				7	7																									undianosed	f/u	follow	NO
87	male	71	former	67	rtB5b	R middle	Central	present	solid	rtB5bⅱ	4	3	rtB5b	within	unchanged				5	5	0	125	125	50	200	500	100	200	0	10	5	5	5	5	10	1.231	1.396	1.151	1.112	2.947	1.567	2.947	evaluable	NO	adeno	GSTBB	NSCLC	NO

## Sheet: retrospective enrollment
id	sex	age	smoking	size	location	lobe	Lesion location	Bronchus sign	Characteristics	inserted GS	EBUS findings	biopsy number	sample number	count slide 1	count slide 2	count slide 3	count slide 4	count slide 5	total cell	average count	maximum count	proportion slide 1	proportion slide 2	proportion slide 3	proportion slide 4	proportion slide 5	maximum proportion	maximum proportion	size slide 1	size slide 2	size slide 3	size slide 4	size slide 5	average size	maximum size	PD-L1evaluability	addditional TBB	Pathology	safety
3	female	81	never	44	rtB10b	R lower	Peripheral	present	solid	rtB10b	within	8	7	50	250	1500	300	775	2875	575	1500	5	10	60	10	15	10	60	0.041504	0.576593	1.63868	0.848529	1.3905	0.89916	1.63868	evaluable	NO	adeno	NO
4	male	70	former	32	rtB3a	R upper	Intermediate	present	solid	rtB3ai	within	5	5	200	100	50	50	50	450	90	200	5	5	5	5	5	5	5	1.20618	0.525281	0.845268	0.513069	0.347113	0.687381	1.20618	evaluable	NO	adeno	NO
5	male	71	former	28	rtB9b	R lower	Peripheral	present	solid	rtB9b	within	4	4	0	225	550	2400	NA	3175	793.75	2400	0	5	20	70	NA	12.5	70	1.686	1.589	0.45	1.033	NA	1.18934	1.68625	evaluable	NO	Sq	NO
6	male	77	former	30	ltB8a	L lower	Peripheral	present	solid	ltB8aⅱ	within	5	5	650	250	500	0	750	2150	430	750	5	80	10	0	15	10	80	0.562	0.112	0.667	0.437	0.781	0.511788	0.780661	TBB specimen	TBB	adeno	NO
7	male	67	former	21	ltB3a	L upper	Peripheral	present	solid	ltB3a	within	8	8	0	0	900	300	600	1800	360	900	0	0	10	10	10	10	10	0	0.022	1.072	0.4	0.78	0.454669	1.07167	evaluable	NO	adeno	NO
8	male	66	former	25	ltB10c	L lower	Peripheral	present	solid	ltB10cⅰ	within	5	5	1900	0	50	2600	2050	6600	1320	2600	30	0	5	30	90	30	90	1.202	0	0.49	1.131	0.556	0.675686	1.20213	evaluable	NO	adeno	NO
9	male	79	never	21	ltB1+2a	L upper	Central	present	solid	ltB1+2aiβ	adjacent to	7	7	1200	0	0	0	0	1200	240	1200	40	0	0	0	0	0	40	0.743	0.41	0.46	0.077	0.647	0.467506	0.743406	evaluable	NO	adeno	NO
10	male	70	former	27	rtB2b	R upper	Intermediate	present	solid	rtB2bⅰ	adjacent to	4	4	1900	650	1600	425	NA	4575	1143.75	1900	70	30	90	70	0	70	90	0.66	0.941	0.695	0.667	NA	0.7406	0.941155	evaluable	NO	Sq	NO
11	male	68	current	40	ltB1+2aⅰ	L upper	Central	present	solid	ltB1+2aⅰα	within	7	7	100	0	50	50	0	200	40	100	5	0	5	5	0	5	5	0.82	0.467	1.832	1.406	1.089	1.12277	1.83199	not evaluated	NO	adeno	NO
12	female	73	former	25	ltB1+2c	L upper	Intermediate	present	solid	ltB1+2c	within	5	5	600	200	200	200	300	1500	300	600	10	10	30	10	30	10	30	0.916	0.632	0.47	0.35	1.559	0.785308	1.55862	evaluable	NO	adeno	NO
13	male	61	current	33	rtB3b	R upper	Peripheral	present	mixed	rtB3bⅱα	within	3	3	1100	0	0	NA	NA	1100	366.667	1100	30	0	0	NA	NA	0	30	0.51	1.192	0.356	NA	NA	0.686001	1.19237	evaluable	NO	adeno	NO
18	female	78	current	27	rtS9ｂ	R lower	Intermediate	present	solid	rtS9ｂ	within	6	6	400	150	1000	150	275	1975	395	1000	60	30	20	20	20	20	60	0.132808	0.538314	1.46973	1.00881	0.790493	0.788031	1.46973	evaluable	NO	adeno	NO
19	male	61	former	49	rtB6ｂ	R lower	Peripheral	present	solid	rtB6ｂ	within	3	3	325	75	50	NA	NA	450	150	450	30	5	10	NA	NA	10	30	0.656578	0.810965	0.517318	NA	NA	0.66162	0.810965	TBB specimen	TBB	adeno	NO
20	male	64	former	60	rtB2a	R upper	Peripheral	present	solid	rtB2ai	within	5	5	1600	1200	700	1250	1600	6350	1270	1600	30	30	20	20	40	30	40	0.908	0.768	1.291	1.838	1.229	1.20693	1.83834	evaluable	NO	adeno	NO
22	male	74	former	22	ltB3b	L upper	Peripheral	present	solid	ltB3bⅱα	within	4	3	100	700	100	NA	NA	900	300	900	5	20	10	NA	NA	10	20	0.845	1.279	0.185	0	NA	0.577102	1.27852	evaluable	TBB	adeno	NO
23	female	71	never	32	rtB2b	R upper	Intermediate	present	solid	rtB2biα	within	5	5	0	0	0	0	50	50	10	50	0	0	0	0	1	0	1	0	0.521	0.709	0.374	2.498	0.820446	2.49794	TBB specimen	TBB	adeno	NO
24	male	73	former	40	ltB4b	L upper	Peripheral	present	solid	ltB4bⅰ	within	5	5	650	1000	50	550	1100	3350	670	1100	70	70	10	30	50	50	70	0.8775	0.9621	0.58009	1.31156	0.930978	0.932446	1.31156	evaluable	NO	Sq	NO
25	female	88	never	21	rtB5a	R middle	Peripheral	present	solid	rtB5aiiα	adjacent to	6	6	0	100	0	0	0	100	20	100	0	5	0	0	0	0	5	0.891	0.477	1.362	0.374	0.781	0.777048	1.36176	not evaluated	NO	adeno	NO
30	male	66	current	34	rtB2a	R upper	Peripheral	present	solid	rtB2a	within	4	4	0	50	225	75	NA	350	87.5	225	0	5	5	5	NA	5	5	0.59847	0.879083	1.29234	1.09348	NA	0.965843	1.29234	not evaluated	NO	NOS	NO
31	male	76	never	36	rtB2a	R upper	Peripheral	present	solid	rtB2aiiβ	within	7	7	0	225	1000	900	275	2400	480	1000	0	5	30	30	30	30	30	0.512688	0.59641	0.745192	1.1279	0.586031	0.713645	1.1279	evaluable	NO	Sq	NO
33	male	57	former	15	ltB10a	L lower	Intermediate	present	solid	ltB10a	within	6	6	75	75	650	2500	650	3950	790	2500	40	30	50	40	20	40	50	0.0124262	0.16917	0.312036	1.49586	1.70276	0.73845	1.70276	evaluable	NO	adeno	NO
34	male	71	former	54	rtB9b	R lower	Peripheral	present	solid	rtB9b	within	2	2	4350	500	NA	NA	NA	4850	2425	4350	70	10	NA	NA	NA	40	70	1.0469	1.60694	NA	NA	NA	1.32692	1.60694	TBB specimen	TBB	adeno	NO
35	female	70	never	20	rtB4a	R middle	Peripheral	present	mixed	rtB4aiiβ	within	6	6	0	0	50	50	0	100	20	100	0	0	5	1	0	0	5	0	0	0.836651	0.513533	0	0.270037	0.836651	TBB specimen	TBB	adeno	NO
36	female	64	never	35	rtB2a	R upper	Peripheral	present	solid	rtB2aiiα	within	7	7	400	1625	575	625	700	3925	785	1625	30	40	10	10	10	10	40	0.200248	0.73054	0.678454	0.902614	1.76316	0.855004	1.76316	evaluable	NO	adeno	NO
38	male	72	former	19	ltB1+2a	L upper	Peripheral	present	solid	ltB1+2aiiβ	within	8	8	300	400	200	75	75	1050	210	400	10	5	5	5	5	5	10	0.873215	0.867145	0.679954	0.0626429	0.312607	0.559113	0.873215	evaluable	NO	adeno	NO
39	male	87	former	28	ltB1+2c	L upper	Intermediate	present	solid	ltB1+2cⅱ	within	5	5	275	100	350	100	125	950	190	350	5	5	5	5	5	5	5	0.665957	1.18034	1.18854	0.354111	0.850446	0.847877	1.18854	evaluable	NO	Sq	NO
40	male	81	former	49	rtＢ6ｃ	R lower	Peripheral	present	solid	rtＢ6ｃii	within	5	5	2800	3300	1900	125	500	8625	1725	3300	40	40	40	10	10	40	40	0.765414	1.64209	1.77433	2.21748	7.48135	2.77613	7.48135	evaluable	NO	Sq	NO
41	female	64	former	20	rtB*iα	R upper	Peripheral	present	solid	rtB*iα	within	8	7	550	0	0	0	0	550	110	550	40	0	0	0	0	0	40	0.747191	0.733289	0.486527	0.477686	0.363383	0.561615	0.747191	evaluable	NO	adeno	NO
44	female	82	never	36	ltB1+2a	L upper	Central	present	solid	ltB1+2a	within	4	4	250	400	625	0	NA	1275	425	625	5	5	5	0	NA	5	5	1.59086	1.37263	1.30761	0.044682		1.07895	1.59086	evaluable	NO	adeno	NO
45	male	70	former	82	rtB9	R lower	Peripheral	present	solid	rtB9	within	4	4	1650	0	175	900	NA	2725	681	1650	20	0	10	10	NA	10	20	0.867954	0.630023	1.09773	3.42393	NA	1.50491	3.42393	TBB specimen	TBB	Sq	NO
46	female	77	never	18	ltB3aⅰ	L upper	Peripheral	present	solid	ltB3aⅰ	within	4	4	0	150	0	225	NA	375	93.75	225	0	5	0	5	NA	2.5	5	0.0588222	0.577117	0.338709	0.60667	NA	0.39533	0.60667	TBB specimen	TBB	adeno	NO
47	male	65	current	30	ltB3a	L upper	Peripheral	present	solid	ltB3aii	within	6	6	775	275	125	0	0	1175	392	775	10	5	5	NA	NA	5	10	1.00294	0.468768	1.07362	0.193416	0.823736	0.712496	1.07362	evaluable	TBB	adeno	NO
48	male	82	former	29	rtB9biα	R lower	Peripheral	present	solid	rtB9biα	within	8	8	2700	0	0	1400	0	4100	820	2700	40	0	40	0	0	0	40	1.54675	0.80893	0.324736	0.376964	0	0.611477	1.54675	evaluable	NO	adeno	NO
50	female	85	never	31	ltB1+2c	L upper	Peripheral	present	solid	ltB1+2c	adjacent to	5	5	0	600	225	200	800	1825	365	800	0	10	5	5	20	5	20	0.477469	0.516223	1.08992	0.726005	0.539302	0.561924	1.08992	TBB specimen	TBB	adeno	NO
55	female	64	former	29	ltB*	L lower	Intermediate	present	solid	ltB*	within	7	6	150	700	50	350	200	1450	290	700	5	10	5	5	50	5	50	1.23694	1.05309	0.429871	1.64206	0.552074	0.872393	1.64206	evaluable	NO	adeno	NO
56	female	54	never	44	rtB9a	R lower	Peripheral	present	solid	rtB9a	within	8	8	900	0	0	0	0	900	180	900	20	0	0	0	0	0	20	0.427693	0.478219	0.847744	0.210698	1.43099	0.392871	1.43099	evaluable	NO	Sq	NO
58	male	74	former	31	ltB1+2	L upper	Intermediate	present	solid	ltB1+2	within	4	4	0	1800	800	2100	NA	4700	1175	2100	0	15	50	20	0	15	50	0.738157	1.25496	0.571844	0.988634	1.14608	0.939936	1.25496	evaluable	TBB	adeno	NO
